# Supplementary material for: Percutaneous coronary intervention of anomalous right coronary artery arising from ascending aorta
Source: Eur Heart J Case Rep. 2019 Aug 13;3(3):ytz139. doi: 10.1093/ehjcr/ytz139 (PMC6764536; doi:10.1093/ehjcr/ytz139)
Supplement: ytz139_Supplementary_Data [file ytz139_supplementary_data.zip]

Archive with 9 entries (8 files):
- ytz139-Suppl_data/
- ytz139-Suppl_data/Supplementary Material Video S6.avi
- ytz139-Suppl_data/Supplementary Material Figure S1.jpg
- ytz139-Suppl_data/Supplementary Material Video S1.avi
- ytz139-Suppl_data/Supplementary Material Video S2.avi
- ytz139-Suppl_data/Supplementary Material Video S3.avi
- ytz139-Suppl_data/Supplementary Material Video S4.avi
- ytz139-Suppl_data/Supplementary Material Video S5.avi
- ytz139-Suppl_data/Thumbs.db
